# Supplementary material for: Comparative ACE2 variation and primate COVID-19 risk
Source: Commun Biol. 2020 Oct 27;3:641. doi: 10.1038/s42003-020-01370-w (PMC7591510; doi:10.1038/s42003-020-01370-w)
Supplement: Supplementary file 3 — Supplementary Data 1 [file 42003_2020_1370_MOESM3_ESM.xlsx]

## Sheet: ACE2_nucleotide_distances
	Alouatta palliata	A. nancymaae	C. capucinus	S. apella	S. boliviensis	C. jacchus	C. atys	M. leucophaeus	M. fascicularis	M. nemestrina	P. anubis	T. gelada	M. mulatta	P. tephrosceles	R. roxellana	C. sabaeus	G. gorilla	H. sapiens	P. paniscus	P. troglodytes	P. abelii	H. moloch	N. leucogenys	D. madagascar-iensis	E. flavifrons	P. coquereli	M. murinus	O. garnettii	C. syrichta	C. lupus	F. catus	M. putorius	M. javanica	H. pratti	R. ferrum- equinum	R. macrotis	R. pusillus	R. sinicus	R. pearsonii	M. daubentonii
Aotus nancymaae	97.35
Cebus capucinus	97.28	97.78
Sapajus apella	97.48	97.97	99.47
Saimiri boliviensis	97.11	97.93	98.03	98.14
Callithrix jacchus	97.19	97.68	97.61	97.85	97.52
Cercocebus atys	94.62	94.5	94.51	94.71	94.67	94.21
Mandrillus leucophaeus	94.54	94.42	94.43	94.62	94.58	94.13	99.67
Macaca fascicularis	94.79	94.67	94.55	94.75	94.75	94.29	99.42	99.34
Macaca nemestrina	94.87	94.75	94.63	94.83	94.83	94.38	99.5	99.42	99.92
Papio anubis	94.83	94.62	94.59	94.79	94.79	94.33	99.5	99.42	99.67	99.75
Theropithecus gelada	94.71	94.58	94.55	94.75	94.83	94.29	99.59	99.5	99.5	99.59	99.75
Macaca mulatta	94.67	94.54	94.43	94.62	94.54	94.17	99.17	99.09	99.59	99.67	99.42	99.26
Piliocolobus tephrosceles	94.75	94.62	94.59	94.79	94.79	94.33	98.76	98.59	98.84	98.92	98.92	98.84	98.68
Rhinopithecus roxellana	94.79	94.54	94.59	94.79	94.79	94.33	98.92	98.76	98.97	99.05	99.05	98.97	98.72	99.05
Chlorocebus sabaeus	94.54	94.33	94.34	94.54	94.54	94.13	98.97	98.88	99.01	99.09	99.05	99.05	98.76	98.51	98.59
Gorilla gorilla	94.58	94.33	94.34	94.54	94.71	94.25	96.94	96.73	96.94	97.02	97.02	97.02	96.69	96.98	97.06	96.77
Homo sapiens	94.62	94.54	94.55	94.75	94.83	94.46	97.02	96.82	97.02	97.11	97.11	97.11	96.77	97.06	97.15	96.86	99.26
Pan paniscus	94.54	94.46	94.47	94.67	94.75	94.38	97.02	96.82	97.02	97.02	97.02	97.02	96.69	96.98	97.06	96.77	99.17	99.42
Pan troglodytes	94.54	94.46	94.47	94.67	94.75	94.38	97.02	96.82	96.94	97.02	97.02	97.02	96.69	96.98	97.06	96.77	99.17	99.42	99.92
Pongo abelii	94.62	94.38	94.39	94.58	94.71	94.38	97.15	96.94	97.15	97.23	97.23	97.19	96.9	97.15	97.27	96.82	98.3	98.47	98.39	98.39
Hylobates moloch	94.83	94.67	94.51	94.71	94.83	94.42	96.94	96.73	96.94	97.02	97.02	96.98	96.69	96.94	97.06	96.65	98.22	98.3	98.3	98.3	98.26
Nomascus leucogenys	94.87	94.62	94.47	94.67	94.87	94.46	96.94	96.73	96.94	97.02	97.02	96.98	96.69	96.94	97.06	96.61	98.26	98.26	98.26	98.26	98.35	99.26
Daubentonia madagascariensis	89.66	89.58	89.42	89.74	89.66	89.37	90.24	90.16	90.24	90.32	90.32	90.36	90.07	90.16	90.28	90.16	89.99	90.2	90.12	90.12	90.24	90.36	90.2
Eulemur flavifrons	88.67	88.5	88.31	88.54	88.63	88.46	88.96	88.96	89.25	89.25	89.21	89.25	89	89	88.96	88.96	89	89.12	89.12	89.04	89.08	89.08	89.25	93.22
Propithecus coquereli	89.16	89.16	88.89	89.12	89.04	88.96	89.66	89.66	89.74	89.83	89.74	89.78	89.58	89.7	89.62	89.62	89.5	89.7	89.7	89.7	89.66	89.7	89.7	94.54	95.37
Microcebus murinus	88.5	88.3	88.06	88.3	88.25	88.34	88.54	88.54	88.71	88.79	88.71	88.71	88.54	88.79	88.83	88.83	88.96	88.92	88.75	88.75	88.88	88.75	88.92	93.13	94.71	95.16
Otolemur garnettii	86.35	86.19	86.07	86.39	86.48	86.1	86.35	86.27	86.31	86.39	86.31	86.44	86.15	86.56	86.56	86.48	86.52	86.48	86.39	86.39	86.35	86.44	86.48	90.24	89	89.91	89.29
Carlito syrichta	87.84	87.39	87.56	87.76	87.84	87.68	87.88	87.88	88.01	88.09	88.09	88.13	87.88	88.13	88.05	87.92	88.17	87.92	88.05	88.05	87.97	87.97	88.09	87.76	86.64	87.26	86.97	84.66
Canis lupus	86.93	86.77	86.78	86.77	87.14	86.68	87.26	87.1	87.3	87.39	87.39	87.34	87.22	87.3	87.39	87.06	87.06	87.01	87.1	87.1	87.1	87.3	87.22	88.21	86.72	87.68	86.6	85.4	85.36
Felis catus	86.64	86.52	86.78	86.85	86.97	86.39	86.77	86.64	86.85	86.93	86.85	86.89	86.68	86.97	86.97	86.6	86.81	86.93	87.1	87.1	86.93	87.22	87.1	87.92	86.85	87.51	86.31	85.24	85.32	92.6
Mustela putorius furo	85.73	85.65	85.49	85.65	85.9	85.57	85.86	85.65	85.81	85.9	85.86	85.9	85.77	85.94	85.98	85.57	85.98	85.86	85.98	85.98	85.73	85.98	86.1	86.72	85.32	86.44	85.07	84.37	84.62	92.22	91.36
Manis javanica	86.06	85.81	86.03	86.23	86.06	86.02	86.6	86.48	86.6	86.68	86.77	86.64	86.56	86.68	86.72	86.39	86.6	86.68	86.6	86.6	86.72	86.72	86.68	87.68	86.02	87.26	85.81	84.78	84.99	89.16	89.16	88.3
Hipposideros pratti	85.21	84.84	85.3	85.21	84.84	85.12	85.77	85.67	85.77	85.86	85.58	85.67	85.77	85.77	85.49	85.67	85.58	85.58	85.4	85.49	85.86	85.95	85.95	85.58	85.77	85.58	84.65	82.42	82.88	87.16	86.98	85.58	86.79
Rhinolophus ferrumequinum	86.1	85.73	85.83	85.98	85.86	85.61	86.68	86.48	86.68	86.77	86.68	86.77	86.64	86.77	86.97	86.64	86.23	86.39	86.48	86.48	86.52	86.48	86.48	87.26	85.61	86.89	85.4	84.33	84.04	88.5	88.46	87.01	87.3	90.98
Rhinolophus macrotis	85.69	85.19	85.49	85.57	85.44	85.11	85.98	85.86	85.98	86.06	85.98	86.06	85.86	86.06	86.19	85.94	85.61	85.69	85.77	85.77	85.81	85.86	85.77	87.14	85.65	86.81	85.4	84.33	83.62	87.88	88.21	86.48	87.47	90.05	95.91
Rhinolophus pusillus	85.44	84.95	85.25	85.32	85.19	84.86	85.73	85.61	85.73	85.81	85.73	85.81	85.61	85.81	85.94	85.77	85.44	85.53	85.53	85.53	85.65	85.61	85.53	86.52	85.07	86.39	84.9	83.87	83.33	87.34	87.63	86.19	86.97	89.77	95.45	98.39
Rhinolophus sinicus	85.69	85.11	85.33	85.48	85.36	85.03	85.77	85.65	85.73	85.81	85.73	85.86	85.61	85.81	85.94	85.81	85.44	85.53	85.53	85.53	85.57	85.61	85.53	86.56	85.07	86.23	84.86	83.79	83.29	87.43	87.76	86.06	86.81	89.86	95.45	97.52	97.02
Rhinolophus pearsonii	85.9	85.32	85.54	85.69	85.57	85.4	85.98	85.81	85.94	86.02	85.94	86.02	85.81	86.02	86.15	85.9	85.65	85.65	85.65	85.65	85.77	85.9	85.81	86.85	85.4	86.56	85.19	84.08	83.71	88.05	88.17	86.56	87.06	90.05	95.66	97.02	96.36	96.94
Myotis daubentonii	86.7	85.77	86.23	86.33	86.05	85.95	86.6	86.7	86.6	86.7	86.6	86.7	86.6	86.7	86.7	86.7	86.33	86.33	86.14	86.23	86.51	86.6	86.79	87.44	86.7	87.16	86.33	84.65	85.4	86.33	86.6	85.3	86.05	86.6	87.53	87.63	86.98	87.35	86.98
Sus scrofa	84.95	84.66	84.71	84.82	84.7	84.49	84.57	84.37	84.53	84.62	84.57	84.66	84.49	84.62	84.74	84.37	84.74	84.66	84.66	84.66	84.7	84.9	84.9	85.36	84.86	85.44	84.33	82.59	82.59	86.19	87.14	86.15	85.24	84.19	85.61	85.32	84.99	84.74	84.99	83.72
