# Supplementary material for: Comparative ACE2 variation and primate COVID-19 risk
Source: Commun Biol. 2020 Oct 27;3:641. doi: 10.1038/s42003-020-01370-w (PMC7591510; doi:10.1038/s42003-020-01370-w)
Supplement: Supplementary file 4 — Supplementary Data 2 [file 42003_2020_1370_MOESM4_ESM.xlsx]

## Sheet: ACE2_protein_distances_identity
	Alouatta palliata	A. nancymaae	C. capucinus	S. apella	S. boliviensis	C. jacchus	C. atys	M. leucophaeus	M. fascicularis	M. nemestrina	M. mulatta	P. anubis	T. gelada	R. roxellana	C. sabaeus	P. tephrosceles	G. gorilla	H. sapiens	P. paniscus	P. troglodytes	H. moloch	N. leucogenys	P. abelii	D. madagascar- iensis	E. flavifrons	M. murinus	O. garnettii	P. coquereli	C. syrichta	C. lupus	F. catus	M. putorius	M. javanica	S. scrofa	H. pratti	R. ferrum- equinum	R. macrotis	R. pusillus	R. sinicus	R. pearsonii
Aotus nancymaae	96.89
Cebus capucinus	97.02	97.89
Sapajus apella	97.02	97.89	99.51
Saimiri boliviensis	95.9	96.89	97.77	97.52
Callithrix jacchus	95.78	96.77	97.15	97.14	96.27
Cercocebus atys	91.55	92.05	92.06	92.05	91.68	90.68
Mandrillus leucophaeus	91.3	91.8	91.81	91.8	91.43	90.43	99.63
Macaca fascicularis	91.55	92.05	92.06	92.05	91.55	90.68	99.01	98.88
Macaca nemestrina	91.68	92.17	92.18	92.17	91.68	90.81	99.13	99.01	99.88
Macaca mulatta	91.3	91.8	91.81	91.8	91.3	90.43	98.76	98.63	99.5	99.63
Papio anubis	91.55	92.05	92.06	92.05	91.55	90.68	99.01	99.01	99.25	99.38	99.01
Theropithecus gelada	91.68	92.17	92.18	92.17	91.8	90.81	99.25	99.25	99.13	99.25	98.88	99.63
Rhinopithecus roxellana	91.06	91.3	91.56	91.55	91.18	90.19	98.14	98.01	98.26	98.39	98.01	98.26	98.39
Chlorocebus sabaeus	91.3	91.55	91.56	91.55	91.18	90.56	98.26	98.14	98.39	98.51	98.14	98.26	98.39	97.39
Piliocolobus tephrosceles	91.3	91.55	91.81	91.8	91.55	90.43	97.76	97.64	97.89	98.01	97.64	97.89	98.01	97.89	97.14
Gorilla gorilla	92.42	91.93	92.3	92.3	91.8	91.43	95.28	95.03	95.28	95.4	95.03	95.28	95.4	95.4	94.91	95.16
Homo sapiens	92.17	92.17	92.55	92.55	92.05	91.68	95.16	94.91	95.16	95.28	94.91	95.28	95.28	95.28	94.78	95.03	99.01
Pan paniscus	92.05	91.93	92.3	92.3	91.8	91.55	95.03	94.78	95.28	95.16	94.78	95.03	95.16	95.16	94.66	94.91	98.76	99.01
Pan troglodytes	92.05	91.93	92.3	92.3	91.8	91.55	95.03	94.78	95.03	95.16	94.78	95.03	95.16	95.16	94.66	94.91	98.76	99.01	99.75
Hylobates moloch	92.42	92.17	92.3	92.3	91.68	91.43	94.78	94.53	94.78	94.91	94.53	94.78	94.91	94.91	94.29	94.66	98.01	98.01	98.01	98.01
Nomascus leucogenys	92.3	91.93	92.06	92.05	91.68	91.18	94.66	94.41	94.53	94.66	94.29	94.53	94.78	94.78	94.16	94.53	98.01	97.76	97.76	97.76	98.76
Pongo abelii	91.8	91.68	92.06	92.05	91.68	91.18	95.28	95.03	95.16	95.28	94.91	95.16	95.4	95.4	94.78	95.16	98.14	98.14	97.89	97.89	97.52	97.64
Daubentonia madagascariensis	85.84	86.09	86.47	86.34	85.71	85.34	86.83	86.71	86.71	86.83	86.46	86.83	86.96	86.46	86.21	86.34	86.34	86.83	86.58	86.58	86.58	86.21	86.34
Eulemur flavifrons	83.23	83.11	83.61	83.48	82.98	82.73	84.35	84.47	84.6	84.47	84.1	84.6	84.6	83.73	84.1	84.35	84.22	84.35	84.35	84.1	84.22	84.1	83.98	87.58
Microcebus murinus	83.85	83.11	83.86	83.85	83.23	83.35	83.73	83.73	83.85	83.98	83.6	83.73	83.85	83.73	84.1	84.1	84.6	84.1	83.73	83.73	83.85	83.85	83.98	87.95	90.81
Otolemur garnettii	81.74	81.74	81.99	82.11	81.49	81.12	81.61	81.49	81.74	81.86	81.49	81.74	81.86	81.74	81.49	82.36	81.74	81.86	81.74	81.74	81.61	81.37	81.49	84.6	83.11	83.85
Propithecus coquereli	84.84	85.09	85.22	85.22	84.84	84.35	85.96	85.96	86.09	86.21	85.84	85.96	86.09	85.47	85.47	86.09	85.47	85.71	85.84	85.84	85.96	85.47	85.22	90.19	91.93	91.68	84.97
Carlito syrichta	83.73	83.35	83.61	83.73	83.48	83.35	83.85	83.73	83.85	83.98	83.6	83.85	84.1	83.73	83.73	84.35	84.72	84.1	84.22	84.22	84.1	84.35	84.22	82.36	80.99	81.74	79.88	82.11
Canis lupus	81.99	82.11	82.37	82.24	81.99	81.12	83.48	83.23	83.35	83.48	83.11	83.73	83.6	83.23	83.11	83.35	83.23	83.35	83.35	83.35	83.35	82.86	83.35	82.36	80.25	81.37	80.62	82.48	79.88
Felis catus	83.73	84.22	84.73	84.6	84.35	83.35	84.84	84.6	84.72	84.84	84.47	84.84	84.97	84.72	84.35	84.84	84.97	85.22	85.34	85.34	85.59	85.22	84.97	84.72	81.86	82.48	81.49	84.35	80.75	90.56
Mustela putorius furo	81.61	82.24	82.37	82.24	82.11	81.12	82.61	82.36	82.48	82.61	82.36	82.61	82.73	82.61	82.11	82.73	82.86	82.61	82.98	82.98	82.73	82.48	82.24	82.36	79.5	80	80.25	82.61	80.62	89.57	89.69
Manis javanica	83.6	83.98	84.11	84.1	83.73	82.98	85.22	84.97	85.22	85.34	84.97	85.47	85.47	85.22	84.84	85.47	84.97	84.84	84.97	84.97	84.72	84.6	84.72	84.6	81.49	82.24	81.24	83.98	81.86	86.21	87.33	86.58
Sus scrofa	81.24	81.12	81.25	81.24	80.62	80.37	81.24	80.99	81.12	81.24	80.87	81.24	81.37	81.24	80.87	80.87	81.61	81.37	81.37	81.37	81.49	81.49	81.61	81.74	80.62	81.24	77.89	81.86	79.25	81.99	83.98	83.85	82.61
Hipposideros pratti	77.65	77.65	78.49	78.49	78.21	76.82	78.21	78.21	77.93	78.21	77.65	77.93	78.21	77.37	78.21	77.65	77.93	77.37	77.37	77.65	77.65	77.65	77.37	77.93	77.37	76.82	73.74	77.93	74.3	78.49	80.73	78.21	80.73	76.54
Rhinolophus ferrumequinum	80	80.37	80.75	80.75	80.37	79.75	81.74	81.49	81.61	81.74	81.37	81.74	81.86	81.99	81.49	81.49	81.24	81.49	81.61	81.61	81.37	80.99	81.49	80.12	77.27	77.14	77.64	79.25	76.77	81.74	83.73	80.99	83.11	80.37	83.52
Rhinolophus macrotis	79.88	80.12	80.75	80.75	80.37	79.5	80.87	80.62	80.75	80.87	80.5	80.87	80.99	80.87	80.62	80.62	80.62	80.87	80.99	80.99	80.75	80.37	80.75	80.5	77.76	78.51	78.26	79.88	76.02	81.74	84.35	81.12	83.73	80.5	84.36	92.42
Rhinolophus pusillus	79.88	79.88	80.5	80.5	79.88	79.25	80.37	80.12	80.25	80.37	80	80.37	80.5	80.37	80.37	80.12	80.37	80.5	80.62	80.62	80.5	80.25	80.37	79.75	77.39	78.14	77.52	79.25	76.27	81.61	84.1	81.49	83.35	80.99	84.08	91.8	96.77
Rhinolophus sinicus	79.88	80	80.63	80.62	80	79.38	80.25	80	80.12	80.25	79.88	80.25	80.37	80.25	80.37	80	80	80.12	80.25	80.25	80	79.75	80	79.5	77.14	77.39	77.14	78.88	76.02	80.75	83.35	80.25	82.24	79.63	84.08	92.3	95.28	94.29
Rhinolophus pearsonii	80.87	80.87	81.5	81.49	81.12	80.37	81.12	80.87	80.99	81.12	80.75	81.12	81.24	81.12	80.87	80.87	81.37	81.37	81.49	81.49	81.49	81.12	81.24	80.37	77.76	78.39	78.26	79.88	77.27	82.11	84.22	81.24	82.98	80.37	83.8	92.3	94.91	93.42	94.78
Myotis daubentonii	79.89	79.89	80.17	80.17	79.89	78.77	80.17	80.17	79.89	80.17	79.61	79.89	80.17	79.33	79.89	79.61	79.33	78.77	78.77	79.05	79.05	79.05	78.77	80.17	79.33	78.49	77.09	79.61	77.09	77.37	80.45	78.77	79.05	77.09	79.05	77.93	79.89	79.05	78.77	78.21
