# Supplementary material for: Comparative ACE2 variation and primate COVID-19 risk
Source: Commun Biol. 2020 Oct 27;3:641. doi: 10.1038/s42003-020-01370-w (PMC7591510; doi:10.1038/s42003-020-01370-w)
Supplement: Supplementary file 5 — Supplementary Data 3 [file 42003_2020_1370_MOESM5_ESM.xlsx]

## Sheet: ACE2_protein_distances_BLOSUM
	Alouatta palliata	A. nancymaae	C. capucinus	S. apella	S. boliviensis	C. jacchus	C. atys	M. leucophaeus	M. fascicularis	M. nemestrina	M. mulatta	P. anubis	T. gelada	R. roxellana	C. sabaeus	P. tephrosceles	G. gorilla	H. sapiens	P. paniscus	P. troglodytes	H. moloch	N. leucogenys	P. abelii	D. madagascar- iensis	E. flavifrons	M. murinus	O. garnettii	P. coquereli	C. syrichta	C. lupus	F. catus	M. putorius	M. javanica	S. scrofa	H. pratti	R. ferrum- equinum	R. macrotis	R. pusillus	R. sinicus	R. pearsonii
Aotus nancymaae	98.26
Cebus capucinus	98.63	98.63
Sapajus apella	98.76	98.76	99.88
Saimiri boliviensis	97.76	98.01	98.39	98.51
Callithrix jacchus	97.76	97.89	98.26	98.39	97.76
Cercocebus atys	96.27	96.15	96.15	96.27	95.78	95.4
Mandrillus leucophaeus	96.02	95.9	95.9	96.02	95.65	95.16	99.63
Macaca fascicularis	96.52	96.4	96.15	96.27	96.02	95.53	99.38	99.25
Macaca nemestrina	96.52	96.4	96.15	96.27	96.02	95.53	99.38	99.25	100
Macaca mulatta	96.27	96.15	95.9	96.02	95.78	95.28	99.13	99.01	99.75	99.75
Papio anubis	96.65	96.4	96.27	96.4	96.15	95.65	99.38	99.25	99.75	99.75	99.5
Theropithecus gelada	96.65	96.52	96.4	96.52	96.27	95.78	99.5	99.38	99.63	99.63	99.38	99.88
Rhinopithecus roxellana	96.4	96.02	96.15	96.27	96.02	95.53	98.63	98.51	99.01	99.01	98.76	99.01	99.13
Chlorocebus sabaeus	96.02	95.65	95.65	95.78	95.4	94.91	98.88	98.76	99.01	99.01	98.76	98.76	98.88	98.26
Piliocolobus tephrosceles	96.27	95.9	96.02	96.15	95.9	95.4	98.51	98.39	98.88	98.88	98.63	98.88	99.01	99.13	98.14
Gorilla gorilla	96.27	95.53	95.9	96.02	95.65	95.4	97.52	97.27	97.76	97.76	97.52	97.76	97.89	98.01	97.14	97.89
Homo sapiens	96.02	95.53	95.9	96.02	95.65	95.4	97.52	97.27	97.76	97.76	97.52	97.64	97.89	98.01	97.14	97.89	99.5
Pan paniscus	95.9	95.4	95.78	95.9	95.53	95.4	97.52	97.27	97.64	97.64	97.39	97.64	97.76	97.89	97.14	97.76	99.38	99.38
Pan troglodytes	95.9	95.4	95.78	95.9	95.53	95.4	97.52	97.27	97.64	97.64	97.39	97.64	97.76	97.89	97.14	97.76	99.38	99.38	100
Hylobates moloch	96.15	95.65	96.02	96.15	95.78	95.53	97.64	97.39	97.89	97.89	97.64	97.89	98.01	98.14	97.27	98.01	99.13	99.13	99.01	99.01
Nomascus leucogenys	96.27	95.78	96.15	96.27	95.9	95.65	97.76	97.52	98.01	98.01	97.76	98.01	98.14	98.26	97.39	98.14	99.25	99.25	99.13	99.13	99.75
Pongo abelii	96.27	95.78	96.15	96.27	95.9	95.65	97.76	97.52	98.01	98.01	97.76	98.01	98.14	98.26	97.39	98.14	99.25	99.25	99.13	99.13	99.38	99.5
Daubentonia madagascariensis	92.8	92.55	92.67	92.8	92.17	92.05	93.29	93.17	93.54	93.54	93.29	93.66	93.79	93.42	92.8	93.29	93.04	93.29	92.92	92.92	93.17	93.17	93.29
Eulemur flavifrons	91.8	91.93	91.93	92.05	91.68	91.3	92.55	92.42	93.04	93.04	92.8	92.92	92.8	92.3	92.17	92.42	91.8	92.05	91.68	91.68	92.17	92.17	92.05	94.16
Microcebus murinus	91.3	91.18	91.3	91.43	91.06	90.68	91.8	91.68	92.05	92.05	91.8	92.17	92.3	92.3	92.05	92.67	92.05	92.05	91.68	91.68	91.8	91.93	92.05	94.04	95.16
Otolemur garnettii	89.69	89.32	89.32	89.44	89.19	88.82	89.19	89.07	89.32	89.32	89.07	89.44	89.57	89.57	88.94	89.94	89.44	89.44	89.07	89.07	89.32	89.32	89.44	91.8	90.81	91.68
Propithecus coquereli	91.93	92.3	91.8	91.93	91.8	91.43	92.92	92.8	93.17	93.17	92.92	93.29	93.42	92.8	92.55	93.29	92.55	92.8	92.67	92.67	92.8	92.8	92.8	94.91	96.27	96.15	91.55
Carlito syrichta	91.43	90.93	91.43	91.55	91.3	91.18	91.18	91.06	91.43	91.43	91.18	91.55	91.68	91.68	90.93	92.05	92.05	91.8	91.93	91.93	91.8	91.8	91.68	90.56	89.19	89.81	88.57	89.94
Canis lupus	91.3	91.06	91.18	91.3	90.93	90.56	92.05	91.8	92.17	92.17	91.93	92.3	92.42	92.3	91.55	92.3	91.8	91.68	91.68	91.68	92.05	91.93	92.05	91.43	89.94	90.43	89.57	91.06	89.19
Felis catus	92.42	92.17	92.3	92.42	92.17	91.55	92.55	92.3	92.67	92.67	92.42	92.8	92.92	92.92	91.93	92.92	92.3	92.3	92.17	92.17	92.55	92.42	92.55	92.67	91.3	91.43	90.56	92.42	89.57	94.53
Mustela putorius furo	91.55	91.18	91.18	91.3	91.18	90.68	91.8	91.55	91.8	91.8	91.43	91.93	92.05	91.93	91.3	92.05	91.8	91.55	91.68	91.68	91.68	91.55	91.55	91.43	90.43	89.81	89.19	91.43	89.32	94.16	95.03
Manis javanica	91.3	91.06	91.06	91.18	90.81	90.43	91.55	91.3	91.68	91.68	91.43	91.8	91.93	91.93	91.18	92.05	91.55	91.3	91.18	91.18	91.43	91.55	91.55	92.3	90.06	90.93	89.69	91.06	88.94	91.93	92.42	93.04
Sus scrofa	89.94	89.81	90.06	90.19	89.57	89.57	90.68	90.43	90.81	90.81	90.56	90.93	90.93	90.93	90.43	90.56	90.68	90.68	90.56	90.56	90.81	90.93	90.81	90.56	90.19	90.31	88.32	90.31	87.83	90.56	91.93	90.81	90.43
Hipposideros pratti	86.31	85.75	86.31	86.31	86.03	85.47	86.87	86.87	86.87	86.87	86.31	86.87	86.87	86.31	86.59	86.03	86.03	85.75	85.75	85.75	86.31	86.31	85.75	87.15	86.87	86.03	84.36	86.31	82.96	87.43	87.99	86.59	87.71	85.75
Rhinolophus ferrumequinum	90.19	90.06	90.19	90.31	89.94	89.69	90.81	90.56	90.81	90.81	90.56	90.93	91.06	90.93	90.56	90.81	90.31	90.31	90.19	90.19	90.31	90.43	90.43	89.57	88.7	88.57	88.32	89.19	87.08	89.81	91.18	89.32	89.94	89.32	92.18
Rhinolophus macrotis	89.94	89.69	90.06	90.19	89.81	89.32	90.56	90.31	90.56	90.56	90.31	90.68	90.81	90.68	90.31	90.56	90.06	90.06	89.94	89.94	90.06	90.19	90.06	89.69	88.7	89.07	88.82	89.44	86.58	89.94	91.06	89.57	90.43	88.7	91.34	95.65
Rhinolophus pusillus	90.19	89.94	90.31	90.43	89.81	89.57	90.56	90.31	90.56	90.56	90.31	90.68	90.81	90.68	90.56	90.56	89.94	90.06	89.94	89.94	89.94	90.06	90.06	89.44	88.45	88.82	88.32	88.94	86.83	89.81	90.81	89.81	90.19	88.82	91.06	95.53	97.89
Rhinolophus sinicus	90.43	90.19	90.56	90.68	89.94	89.81	90.19	89.94	90.19	90.19	89.94	90.31	90.43	90.31	90.19	90.19	89.69	89.69	89.57	89.57	89.69	89.81	89.69	89.07	88.2	88.32	87.45	88.82	86.34	89.19	90.43	88.94	89.19	88.57	89.11	95.03	97.39	97.02
Rhinolophus pearsonii	90.56	90.31	90.68	90.81	90.43	90.19	91.06	90.81	91.06	91.06	90.81	91.18	91.3	91.18	90.81	91.06	90.56	90.56	90.43	90.43	90.56	90.68	90.56	89.69	88.45	88.82	88.7	89.44	86.96	90.81	91.3	89.69	89.69	88.82	89.94	95.53	97.39	96.27	97.14
Myotis daubentonii	87.43	86.87	86.87	87.15	86.59	85.75	87.71	87.71	87.71	87.71	87.15	87.71	87.71	87.15	87.43	86.87	86.31	86.03	86.03	86.03	86.31	86.31	86.03	88.55	88.83	87.71	86.59	88.27	85.75	87.15	88.27	87.99	87.71	87.71	87.15	88.27	87.99	88.55	87.71	86.87
